# Supplementary material for: Synthesis-driven reverse metabolomics reveals 3-hydroxy N-acyl amides as gut microbial molecules
Source: bioRxiv. 2026 Jan 8:2026.01.07.698252. Preprint. [Version 1] doi: 10.64898/2026.01.07.698252 (PMC12803199; doi:10.64898/2026.01.07.698252)
Supplement: Supplement 1 [file media-1.xlsx]

## Sheet: Supplementary Table 1
Reaxys codes to cell	C3:0	C4:0	C5:0	C9:0	C10:0	C11:0	C12:0	C13:0	C14:0	C16:0	C17:0	C18:0	C10:1-need to run on MS	C11:1	C12:1	C13:1-also on 13_1_x	C14:1-need to run on MS	C18:1	C8:2	C9:2
Leucine	VD-49	KV-13	KV-13	KV-20	VD-53	KV-20	VD-55	KV-20	VD-61	VD-65	KV-20	KV-20	neuro	neuro	neuro	VD-72	neuro	VD-71	neuro	neuro
histamine	VD-49	KV-13	KV-13	KV-20	VD-53	KV-20	VD-55	KV-20	VD-61	VD-65	KV-20	KV-20	neuro	neuro	neuro	VD-72	neuro	VD-71	neuro	neuro
5-methoxytryptamine	VD-49	KV-13	KV-13	KV-20	VD-53	KV-20	VD-55	KV-20	VD-61	VD-65	KV-20	KV-20	neuro	neuro	neuro	VD-72	neuro	VD-71	neuro	neuro
tryptamine	VD-49	KV-13	KV-13	KV-20	VD-53	KV-20	VD-55	KV-20	VD-61	VD-65	KV-20	KV-20	neuro	neuro	neuro	VD-72	neuro	VD-71	neuro	neuro
tyramine	VD-49	KV-13	KV-13	KV-20	VD-53	KV-20	VD-55	KV-20	VD-61	VD-65	KV-20	KV-20	neuro	neuro	neuro	VD-72	neuro	VD-71	neuro	neuro
serotonin	VD-49	KV-13	KV-13	KV-20	VD-53	KV-20	VD-55	KV-20	VD-61	VD-65	KV-20	KV-20	neuro	neuro	neuro	VD-72	neuro	VD-71	neuro	neuro
5-aminovaleric acid	VD-49	KV-13	KV-13	KV-20	VD-53	KV-20	VD-55	KV-20	VD-61	VD-65	KV-20	KV-20	neuro	neuro	neuro	VD-72	neuro	VD-71	neuro	neuro
gaba	VD-49	KV-13	KV-13	KV-20	VD-53	KV-20	VD-55	KV-20	VD-61	VD-65	KV-20	KV-20	neuro	neuro	neuro	VD-72	neuro	VD-71	neuro	neuro
3-methoxy tyramine	VD-49	KV-13	KV-13	KV-20	VD-53	KV-20	VD-55	KV-20	VD-61	VD-65	KV-20	KV-20	neuro	neuro	neuro	VD-72	neuro	VD-71	neuro	neuro
dopamine	VD-49	KV-13	KV-13	KV-20	VD-53	KV-20	VD-55	KV-20	VD-61	VD-65	KV-20	KV-20	neuro	neuro	neuro	VD-72	neuro	VD-71	neuro	neuro
citrulline	VD-48	KV-14	KV-14	KV-20	VD-52	KV-20	VD-57	KV-20	VD-62	VD-66	KV-20	KV-20	misc	misc	misc	VD-72	misc	VD-71	misc	misc
L-2-aminoadipic acid	VD-48	KV-14	KV-14	KV-20	VD-52	KV-20	VD-57	KV-20	VD-62	VD-66	KV-20	KV-20	misc	misc	misc	VD-72	misc	VD-71	misc	misc
Glutathione	VD-48	KV-14	KV-14	KV-20	VD-52	KV-20	VD-57	KV-20	VD-62	VD-66	KV-20	KV-20	misc	misc	misc	VD-72	misc	VD-71	misc	misc
ornithine	VD-48	KV-14	KV-14	KV-20	VD-52	KV-20	VD-57	KV-20	VD-62	VD-66	KV-20	KV-20	misc	misc	misc	VD-72	misc	VD-71	misc	misc
homoserine	VD-48	KV-14	KV-14	KV-20	VD-52	KV-20	VD-57	KV-20	VD-62	VD-66	KV-20	KV-20	misc	misc	misc	VD-72	misc	VD-71	misc	misc
(S)-2-aminopentanoic acid	VD-48	KV-14	KV-14	KV-20	VD-52	KV-20	VD-57	KV-20	VD-62	VD-66	KV-20	KV-20	misc	misc	misc	VD-72	misc	VD-71	misc	misc
propane-1,3-diamine	VD-48	KV-14	KV-14	KV-20	VD-52	KV-20	VD-57	KV-20	VD-62	VD-66	KV-20	KV-20	misc	misc	misc	13_1_misc	misc	VD-71	misc	misc
Putrescine	VD-48	KV-14	KV-14	KV-20	VD-52	KV-20	VD-57	KV-20	VD-62	VD-66	KV-20	KV-20	misc	misc	misc	VD-72	misc	VD-71	misc	misc
spermine	VD-48	KV-14	KV-14	KV-20	VD-52	KV-20	VD-57	KV-20	VD-62	VD-66	KV-20	KV-20	misc	misc	misc	VD-72	misc	VD-71	misc	misc
Amylamine	VD-50	KV-15	KV-15	KV-20	VD-54	KV-20	VD-56	KV-20	VD-60	VD-64	KV-20	KV-20	liq	liq	liq	VD-72	liq	VD-71	liq	liq
cadaverine	VD-50	KV-15	KV-15	KV-20	VD-54	KV-20	VD_56	KV-20	VD-60	VD-64	KV-20	KV-20	liq	liq	liq	VD-72	liq	VD-71	liq	liq
Spermidine	VD-50	KV-15	KV-15	KV-20	VD-54	KV-20	VD-56	KV-20	VD-60	VD-64	KV-20	KV-20	liq	liq	liq	VD-72	liq	VD-71	liq	liq
Phenethylamine	VD-50	KV-15	KV-15	KV-20	VD-54	KV-20	VD-56	KV-20	VD-60	VD-64	KV-20	KV-20	liq	liq	liq	VD-72	liq	VD-71	liq	liq
Valine	VD-47	KV-12	KV-12	KV-19	VD-51	KV-19	VD-58	KV-19	VD-59	VD-63	KV-19	KV-19	p	p	p	VD-72	p	VD-71	p	p
Tyrosine	VD-47	KV-12	KV-12	KV-19	VD-51	KV-19	VD-58	KV-19	VD-59	VD-63	KV-19	KV-19	p	p	p	VD-72	p	VD-71	p	p
Tryptophan	VD-47	KV-12	KV-12	KV-19	VD-51	KV-19	VD-58	KV-19	VD-59	VD-63	KV-19	KV-19	p	p	p	VD-72	p	VD-71	p	p
Threonine	VD-47	KV-14	KV-12	KV-19	VD-51	KV-19	VD-58	KV-19	VD-59	VD-63	KV-19	KV-19	p	p	p	VD-72	p	VD-71	p	p
Serine	VD-47	KV-12	KV-12	KV-19	VD-51	KV-19	VD-58	KV-19	VD-59	VD-63	KV-19	KV-19	p	p	p	VD-72	p	VD-71	p	p
Proline	VD-47	KV-12	KV-12	KV-19	VD-51	KV-19	VD-58	KV-19	VD-59	VD-63	KV-19	KV-19	p	p	p	VD-72	p	VD-71	p	p
Phenylalanine	VD-47	KV-12	KV-12	KV-19	VD-51	KV-19	VD-58	KV-19	VD-59	VD-63	KV-19	KV-19	p	p	p	VD-72	p	VD-71	p	p
Methionine	VD-47	KV-12	KV-12	KV-19	VD-51	KV-19	VD-58	KV-19	VD-59	VD-63	KV-19	KV-19	p	p	p	VD-72	p	VD-71	p	p
Lysine	VD-47	KV-12	KV-12	KV-19	VD-51	KV-19	VD-58	KV-19	VD-59	VD-63	KV-19	KV-19	p	p	p	VD-72	p	VD-71	p	p
Histidine	VD-47	KV-12	KV-12	KV-19	VD-51	KV-19	VD-58	KV-19	VD-59	VD-63	KV-19	KV-19	p	p	p	VD-72	p	VD-71	p	p
Glycine	VD-47	KV-12	KV-12	KV-19	VD-51	KV-19	VD-58	KV-19	VD-59	VD-63	KV-19	KV-19	p	p	p	VD-72	p	VD-71	p	p
Glutamic Acid	VD-47	KV-12	KV-12	KV-19	VD-51	KV-19	VD-58	KV-19	VD-59	VD-63	KV-19	KV-19	p	p	p	VD-72	p	VD-71	p	p
Glutamine	VD-47	KV-12	KV-12	KV-19	VD-51	KV-19	VD-58	KV-19	VD-59	VD-63	KV-19	KV-19	p	p	p	VD-72	p	VD-71	p	p
Cysteine	VD-47	KV-12	KV-12	KV-19	VD-51	KV-19	VD-58	KV-19	VD-59	VD-63	KV-19	KV-19	p	p	p	VD-72	p	VD-71	p	p
Aspartic Acid	VD-47	KV-12	KV-12	KV-19	VD-51	KV-19	VD-58	KV-19	VD-59	VD-63	KV-19	KV-19	p	p	p	VD-72	p	VD-71	p	p
Asparagine	VD-47	KV-12	KV-12	KV-19	VD-51	KV-19	VD-58	KV-19	VD-59	VD-63	KV-19	KV-19	p	p	p	VD-72	p	VD-71	p	p
Arginine	VD-47	KV-12	KV-12	KV-19	VD-51	KV-19	VD-58	KV-19	VD-59	VD-63	KV-19	KV-19	p	p	p	VD-72	p	VD-71	p	p
Alanine	VD-47	KV-12	KV-12	KV-19	VD-51	KV-19	VD-58	KV-19	VD-59	VD-63	KV-19	KV-19	p	p	p	VD-72	p	VD-71	p	p
isoelucine		KV-12	KV-12

## Sheet: Supplementary table 2
database	id	name
lipidmaps	LMFA08020331	3-hydroxyhexadecanoyl glycine
lipidmaps	LMFA08020332	3-hydroxytetradecanoyl glycine
lipidmaps	LMFA08020333	3-hydroxyoctadecenoyl glycine
lipidmaps	LMFA08020334	3-hydroxyhexadecenoyl glycine
lipidmaps	LMFA08020225	3-hydroxyoctadecenoyl ornithine
lipidmaps	LMFA08020242	3-hydroxyhexadecenoyl ornithine
pubchem	101332887	3-hydroxytetradecanoyl leucine
pubchem	101332888	3-hydroxytetradecanoyl aspartic acid
pubchem	101352190	3-hydroxyoctadecanoyl ornithine
pubchem	10512346	3-hydroxypropionyl leucine
pubchem	10545348	3-hydroxyheptadecanoyl glycine
pubchem	10711444	3-hydroxyhexadecanoyl glycine
pubchem	107802	3-hydroxypentanoic acid
pubchem	117874440	3-hydroxybutyroyl lysine
pubchem	126726083	3-hydroxypropionyl alanine
pubchem	130265970	3-hydroxypropionyl tyramine
pubchem	131446863	3-hydroxypropionyl proline
pubchem	137374025	3-hydroxyhexadecanoyl lysine
pubchem	137628362	3-hydroxytetradecanoyl phenylalanine
pubchem	137628488	3-hydroxyoctadecanoyl glycine
pubchem	139391005	3-hydroxybutyroyl proline
pubchem	139391011	3-hydroxybutyroyl serine
pubchem	139391012	3-hydroxybutyroyl leucine
pubchem	139391028	3-hydroxybutyroyl aspartic acid
pubchem	139391050	3-hydroxybutyroyl histidine
pubchem	139391131	3-hydroxybutyroyl phenylalanine
pubchem	139404583	3-hydroxybutyroyl cysteine
pubchem	139404695	3-hydroxybutyroyl asparagine
pubchem	139404700	3-hydroxybutyroyl valine
pubchem	140241936	3-hydroxyhexadecanoyl homoserine
pubchem	14308140	3-hydroxypropionyl histidine
pubchem	146240631	3-hydroxydecanoyl glycine
pubchem	146240737	3-hydroxyundecanoyl glycine
pubchem	146240792	3-hydroxydecanoyl leucine
pubchem	146241018	3-hydroxynonanoyl glycine
pubchem	146824820	3-hydroxypropionyl putrescine
pubchem	152439931	3-hydroxybutyroyl threonine
pubchem	15561476	3-hydroxypropionyl phenethylamine
pubchem	156261173	3-hydroxypropionyl phenylalanine
pubchem	157667062	3-hydroxybutyroyl tryptophan
pubchem	172437676	3-hydroxybutyroyl 5-methoxytryptamine
pubchem	21126063	3-hydroxydecanoyl serine
pubchem	21337744	3-hydroxybutyroyl homoserine
pubchem	441	3-hydroxybutyric acid
pubchem	5282907	3-hydroxyoctadecanoic acid
pubchem	53643105	3-hydroxypentanoyl leucine
pubchem	53703432	3-hydroxybutyroyl alanine
pubchem	53847138	3-hydroxylauroyl serine
pubchem	54372927	3-hydroxyhexadecanoyl ornithine
pubchem	54455579	3-hydroxypentanoyl homoserine
pubchem	55286843	3-hydroxypropionyl glycine
pubchem	57359503	3-hydroxy-4-decenoic acid
pubchem	57359506	3-hydroxy-6-dodecenoic acid
pubchem	57374116	3-hydroxy-4,6-nonadienoic acid
pubchem	57374125	3-hydroxy-8-undecenoic acid
pubchem	6710022	3-hydroxybutyroyl tyrosine
pubchem	6710024	3-hydroxydecanoyl tyrosine
pubchem	6710026	3-hydroxylauroyl tyrosine
pubchem	6710028	3-hydroxytetradecanoyl tyrosine
pubchem	6710030	3-hydroxyhexadecanoyl tyrosine
pubchem	69602938	3-hydroxybutyroyl phenethylamine
pubchem	73240735	3-hydroxybutyroyl tyramine
pubchem	75069346	3-hydroxypentanoyl tyramine
pubchem	85197100	3-hydroxytetradecanoyl glycine
pubchem	87567267	3-hydroxypropionyl valine
pubchem	87908763	3-hydroxybutyroyl amylamine
pubchem	88613386	3-hydroxydecanoyl glutamine
pubchem	89458166	3-hydroxybutyroyl glycine
pubchem	90240727	3-hydroxyundecanoyl glutamine
pubchem	90241098	3-hydroxylauroyl glutamine
pubchem	90241245	3-hydroxynonanoyl glutamine
pubchem	90241414	3-hydroxybutyroyl glutamine
pubchem	90258176	3-hydroxyundecanoyl glutamic acid
pubchem	90258193	3-hydroxybutyroyl glutamic acid
pubchem	90258297	3-hydroxynonanoyl glutamic acid
pubchem	90258356	3-hydroxylauroyl glutamic acid
pubchem	90258443	3-hydroxydecanoyl glutamic acid
pubchem	90258666	3-hydroxypentanoyl glutamic acid
pubchem	90258771	3-hydroxypentanoyl glutamine
pubchem	90425375	3-hydroxytetradecanoyl glutamic acid
pubchem	90745071	3-hydroxylauroyl homoserine
pubchem	91030869	3-hydroxytetradecanoyl homoserine
pubchem	91071146	3-hydroxydecanoyl homoserine
pubchem	94252202	3-hydroxypropionyl amylamine
pubchem	94261118	3-hydroxypropionyl tryptamine

## Sheet: Supplementary Table 3
n_distinct(Dataset)	Database
1192	MassIVE
45	Metabolights
19	Workbench

## Sheet: Supplementary Table 4
Unique matches	Origin	NCBITaxonomy
2386	Pan-ReDU	10088|Mus', '10090|Mus musculus', '10105|Mus minutoides', '10114|Rattus', '10116|Rattus norvegicus'
3010	Pan-ReDU	9606|Homo sapiens'
4278	plantMASST	10.1101/2024.05.13.593988
6505	microbeMASST	10.1038/s41564-023-01575-9
615	foodMASST	10.1038/s41538-022-00137-3

## Sheet: Supplementary Table 5
Organ distribution in rodents by indexed spectral matches
UBERONBodyPartName	n_spectral_matches	n_ion	n_compound
blood	1137	10	9
feces	401	20	19
caecum	316	8	8
ileum	144	10	10
jejunum	130	4	4
colon	52	4	4
heart	51	2	2
liver	48	6	6
duodenum	38	3	3
spleen	24	1	1
lung	20	3	3
stomach	10	1	1
upper digestive tract	6	2	2
megakaryocyte	4	1	1
missing value	4	2	2
gallbladder	1	1	1
retina	1	1	1

## Sheet: Supplementary Table 6
Organ distribution in humans by indexed spectral matches
UBERONBodyPartName	n_spectral_matches	n_ion	n_compound
brain	1305	9	9
feces	486	45	42
blood	270	16	16
skin	227	15	14
urine	226	12	12
milk	110	8	7
vagina	92	7	7
saliva	78	9	9
oral cavity	68	14	14
nasal cavity	49	3	3
anal region	45	2	2
epithelial cell	36	2	2
missing value	14	4	4
cerebrospinal fluid	9	3	3
alveolar system	8	4	3
bone tissue	1	1	1

## Sheet: Supplementary Table 7
Compound	Formula	MW	mg total in 1ml water	volume (if liquid at RT)
3-Hydroxypropionic acid	C3H6O3	90.08	0.901	2.73uL (30% in water)
3-Hydroxybutyric acid	C4H8O3	104.11	1.041	0.924uL
3-Hydroxyvaleric acid	C5H10O3	118.13	1.181	dry
3-Hydroxyundecanoic acid	C11H22O3	202.29	2.023	2.02uL
3-Hydroxydodecanoic acid	C12H24O3	216.32	2.163	dry
3-Hydroxytridecanoic acid	C13H26O3	230.35	2.304	2.55uL
3-Hydroxyhexadecanoic acid	C16H32O3	272.43	2.724	dry

## Sheet: Supplementary Table 8
Link to metabolomics USI resolver for mirror plots for the RT experiemnts	Figure	Metabolite	Cosine	Study
https://metabolomics-usi.gnps2.org/dashinterface/?usi1=mzspec:GNPS2:TASK-abcfa3d422534d86b2e71a24efbd7fc6-nf_output/clustering/spectra_reformatted.mgf:scan:19138&usi2=mzspec:GNPS:GNPS-LIBRARY:accession:CCMSLIB00013641243	S1(a)	3-hydroxylauroyl lysine [M+H]+	0.9082	hcom
https://metabolomics-usi.gnps2.org/dashinterface/?usi1=mzspec:GNPS2:TASK-abcfa3d422534d86b2e71a24efbd7fc6-nf_output/clustering/spectra_reformatted.mgf:scan:20625&usi2=mzspec:GNPS:GNPS-LIBRARY:accession:CCMSLIB00013640855	S1(a)	3-hydroxylauroyl 5-aminovaleric acid [M+H]+	0.9762	hcom
https://metabolomics-usi.gnps2.org/dashinterface/?usi1=mzspec:GNPS2:TASK-abcfa3d422534d86b2e71a24efbd7fc6-nf_output/clustering/spectra_reformatted.mgf:scan:21627&usi2=mzspec:GNPS:GNPS-LIBRARY:accession:CCMSLIB00013641226	S1(a)	3-hydroxylauroyl leucine [M+H]+	0.9685	hcom
https://metabolomics-usi.gnps2.org/dashinterface/?usi1=mzspec:GNPS2:TASK-abcfa3d422534d86b2e71a24efbd7fc6-nf_output/clustering/spectra_reformatted.mgf:scan:21786&usi2=mzspec:GNPS:GNPS-LIBRARY:accession:CCMSLIB00013641320	S1(a)	3-hydroxylauroyl phenylalanine [M+H]+	0.9622	hcom
https://metabolomics-usi.gnps2.org/dashinterface/?usi1=mzspec:GNPS2:TASK-d3d7b17c76b845b6aa385423307ab8d7-nf_output/clustering/spectra_reformatted.mgf:scan:21068&usi2=mzspec:GNPS:GNPS-LIBRARY:accession:CCMSLIB00013641161	S2(a)	3-hydroxy-cis-13-octadecenoyl histamine [M+H]+	0.8863	HNRC
https://metabolomics-usi.gnps2.org/dashinterface/?usi1=mzspec:GNPS2:TASK-9d00a020db624cc483a9103f845a582d-nf_output/clustering/spectra_reformatted.mgf:scan:5232&usi2=mzspec:GNPS:GNPS-LIBRARY:accession:CCMSLIB00013641092	4(a)	3-hydroxytetradecanoyl glutamic acid [M+H-H2O]+	0.8149	Cadaver/Decomposition
https://metabolomics-usi.gnps2.org/dashinterface/?usi1=mzspec%3AGNPS2%3ATASK-398fd012f8f04b8c8523d0332b86bf0d-nf_output%2Fclustering%2Fspectra_reformatted.mgf%3Ascan%3A13206&usi2=mzspec%3AGNPS%3A3-HYDROXY-ACYL-AMIDES-LIBRARY%3Aaccession%3ACCMSLIB00013641238&width=10.0&height=6.0&mz_min=None&mz_max=None&max_intensity=125&annotate_precision=4&annotation_rotation=90&cosine=standard&fragment_mz_toler…	4(b)	3-hydroxypentanoyl leucine [M+H]+	0.6608	Osteoarthiritis
https://metabolomics-usi.gnps2.org/dashinterface/?usi1=mzspec%3AGNPS2%3ATASK-398fd012f8f04b8c8523d0332b86bf0d-nf_output%2Fclustering%2Fspectra_reformatted.mgf%3Ascan%3A26743&usi2=mzspec%3AGNPS%3A3-HYDROXY-ACYL-AMIDES-LIBRARY%3Aaccession%3ACCMSLIB00013641247&width=10.0&height=6.0&mz_min=None&mz_max=None&max_intensity=125&annotate_precision=4&annotation_rotation=90&cosine=standard&fragment_mz_toler…	4(c)	3-hydroxytetradecanoyl lysine [M+H]+	0.8475	Osteoarthiritis

## Sheet: Supplementary Table 9
DOIDCommonName	n_rows
inflammatory bowel disease	159
primary bacterial infectious disease	120
diabetes mellitus	60
Alzheimer's disease	50
obesity	40
rheumatoid arthritis	11
Crohn's disease	10
chronic obstructive pulmonary disease	8
ulcerative colitis	8
osteoarthritis	5
Chagas disease	3
Kawasaki disease	1

## Sheet: Supplementary Table 10
Mixture 1	SMILES
leucine	CC(C)C[C@H](N)C(O)=O
histamine	NCCc1c[nH]cn1
5-methoxytryptamine	COc1ccc2[nH]cc(CCN)c2c1
tryptamine	NCCc1c[nH]c2ccccc12
tyramine	NCCc1ccc(O)cc1
serotonin	NCCc1c[nH]c2ccc(O)cc12
5-aminovaleric_acid	NCCCCC(O)=O
gamma_amino_butyric_acid	NCCCC(O)=O
3-methoxy tyramine	COc1cc(CCN)ccc1O
dopamine	NCCc1ccc(O)c(O)c1
Mixture 2	SMILES
citrulline	N[C@@H](CCCNC(N)=O)C(O)=O
L-2-aminoadipic acid	NC(CCCC(O)=O)C(O)=O
Glutathione	N[C@@H](CCC(=O)N[C@@H](CS)C(=O)NCC(O)=O)C(O)=O
ornithine	NCCC[C@H](N)C(O)=O
homoserine	N[C@@H](CCO)C(O)=O
(S)-2-aminopentanoic acid	CCC[C@H](N)C(O)=O
propane-1,_3-diamine	NCCCN
Putrescine	NCCCCN
spermine	NCCCNCCCCNCCCN
Mixture 3	SMILES
amylamine	CCCCCN
cadaverine	NCCCCCN
spermidine	NCCCCNCCCN
phenethylamine	NCCc1ccccc1
Mixture 4	SMILES
Valine	CC(C)[C@H](N)C(O)=O
Tyrosine	N[C@@H](Cc1ccc(O)cc1)C(O)=O
Tryptophan	N[C@@H](Cc1c[nH]c2ccccc12)C(O)=O
Threonine	C[C@@H](O)[C@H](N)C(O)=O
Serine	N[C@@H](CO)C(O)=O
Proline	OC(=O)[C@@H]1CCCN1
Phenylalanine	N[C@@H](Cc1ccccc1)C(O)=O
Methionine	CSCC[C@H](N)C(O)=O
Lysine	NCCCC[C@H](N)C(O)=O
Histidine	N[C@@H](Cc1c[nH]cn1)C(O)=O
Glycine	NCC(O)=O
Glutamic_Acid	N[C@@H](CCC(O)=O)C(O)=O
Glutamine	N[C@@H](CCC(N)=O)C(O)=O
Cysteine	N[C@@H](CS)C(O)=O
Aspartic Acid	N[C@@H](CC(O)=O)C(O)=O
Asparagine	N[C@@H](CC(N)=O)C(O)=O
Arginine	N[C@@H](CCCNC(N)=N)C(O)=O
Alanine	C[C@H](N)C(O)=O
isoleucine	CC[C@H](C)[C@H](N)C(O)=O

[truncated: 5 more sheets: Supplementary Table 11, Supplementary Table 12, Supplementary Table 13, Supplementary Table 14, Supplementary Table 15]
